# Supplementary material for: Study on the Alkylation Reactions of N(7)-Unsubstituted 1,3-Diazaoxindoles
Source: Molecules. 2017 May 19;22(5):846. doi: 10.3390/molecules22050846 (PMC6154441; doi:10.3390/molecules22050846)
Supplement: Supplementary file 1 [file molecules-22-00846-s001.zip]

Archive with 3 entries (3 files):
- compound 31a structure report.pdf
- compound 31a.cif
- compound 31a ORTEP.bmp
