# Supplementary material for: Study on the Alkylation Reactions of N(7)-Unsubstituted 1,3-Diazaoxindoles
Source: Molecules. 2017 May 19;22(5):846. doi: 10.3390/molecules22050846 (PMC6154441; doi:10.3390/molecules22050846)
Supplement: Supplementary file 1 [file molecules-22-00846-s001.zip › compound 31a.cif]

data_General
_audit_creation_date                  '2017-01-05'
_audit_creation_method                'by CrystalStructure 3.7.0'
_audit_update_record                   
;
?

2017-02-13 # Formatted by publCIF
;


#==============================================================================

# PROCESSING SUMMARY (IUCr Office Use Only)

_journal_date_recd_electronic     ?
_journal_date_from_coeditor       ?
_journal_date_accepted            ?
_journal_coeditor_code            ?

#==============================================================================

# SUBMISSION DETAILS

_publ_contact_author_name             'Bal\'azs Volk'
_publ_contact_author_email            'volk.balazs@egis.hu'
_publ_contact_author_fax              '+36 1 8035613'
_publ_contact_author_phone            '+36 1 8035874'
_publ_contact_author_address
;
Directorate of Drug Substance Development, Egis Pharmaceuticals Plc., 
1475 Budapest, P.O.B. 100, Hungary
;
_publ_requested_journal               'ENTER JOURNAL NAME HERE'
_publ_requested_category              ?
_publ_requested_coeditor_name          ?

#==============================================================================

# TITLE AND AUTHOR LIST

_publ_section_title
;
Study on the alkylation reactions of N(7)-unsubstituted 1,3-diazaoxindoles
;
_publ_section_title_footnote
;
 ENTER FOOTNOTE TO TITLE OF PAPER
;
loop_
_publ_author_name
_publ_author_address
'Eszter K\'okai'
;
Directorate of Drug Substance Development, Egis Pharmaceuticals Plc., 1475
 Budapest, P.O.B. 100, Hungary
Department of Organic Chemistry and Technology, Budapest University of
 Technology and Economics, 1521 Budapest, P.O.B. 91, Hungary
Department of Materials Technology, GAMF Faculty of Engineering and Computer
 Science, Pallasz Ath\'en\'e University, 6001 Kecskem\'et, P.O.B. 700, Hungary
;
'Judit Hal\'asz'
;
Directorate of Drug Substance Development, Egis Pharmaceuticals Plc., 1475
 Budapest, P.O.B. 100, Hungary
;
'Andr\'as Dancs\'o'
;
Directorate of Drug Substance Development, Egis Pharmaceuticals Plc., 1475
 Budapest, P.O.B. 100, Hungary
;
'J\'ozsef Nagy'
;
Department of Organic Chemistry and Technology, Budapest University of
 Technology and Economics, 1521 Budapest, P.O.B. 91, Hungary
;
'Gyula Simig'
;
Directorate of Drug Substance Development, Egis Pharmaceuticals Plc., 1475
 Budapest, P.O.B. 100, Hungary
;
'Bal\'azs Volk'
;
Directorate of Drug Substance Development, Egis Pharmaceuticals Plc., 1475
 Budapest, P.O.B. 100, Hungary
;
_publ_section_synopsis
;
ENTER SYNOPSIS
;

#==============================================================================

# TEXT

_publ_section_abstract
;
The chemistry of the 5,7-dihydro-6H-pyrrolo[2,3-d]pyrimidin-6-one
 (1,3-diazaoxindole) compound family, possessing a drug-like scaffold, is
 unexplored. In this study, the alkylation reactions of N(7)-unsubstituted
 5-isopropyl-1,3-diazaoxindoles, bearing various substituents at the C(2)
 position have been investigated. The starting compounds were synthesized from
 the C(5)-unsubstituted parent compounds by condensation with acetone and
 subsequent catalytic reduction of the 5-isopropylidene moiety. Alkylation of
 the 5-isopropyl derivatives thus obtained with methyl iodide or benzyl bromide
 in the presence of a large excess of sodium hydroxide led to 5,7-disubstituted
 derivatives. Use of butyllithium as the base rendered alkylation in the C(5)
 position possible with reasonable selectivity, without affecting the N(7) atom.
 During the study on the alkylation reactions, some interesting by-products were
 also isolated and characterized.
;
_publ_section_comment
;
ENTER TEXT
;
_publ_section_references
;
ENTER OTHER REFERENCES

Rigaku/MSC and Rigaku Corporation. (2005). <i>CrystalStructure</i> 3.7.0.
Single Crystal Structure Analysis Software. Rigaku/MSC, 9009 New Trails Drive,
The Woodlands, TX, USA 77381-5209. Rigaku, 3-9-12 Akishima, Tokyo 196-8666,
Japan.

Watkin, D. J., Prout, C. K., Carruthers, J. R. & Betteridge, P. W. (1996).
<i>CRYSTALS</i> Issue 10, Chemical Crystallography Laboratory, Oxford, UK.
;
_publ_section_figure_captions
;
Figure 3. Perspective view of bromide salt 31a
;
_publ_section_exptl_prep
;
ENTER COMPOUND PREPARATION DETAILS
;
_publ_section_exptl_refinement
;
ENTER SPECIAL DETAILS OF THE REFINEMENT
;

#==============================================================================

data__120583_1

#==============================================================================

# CHEMICAL DATA

_chemical_formula_sum                  'C30 H30 Br N3 O '
_chemical_formula_moiety               'C30 H30 Br N3 O '
_chemical_formula_weight               528.49
_chemical_melting_point                ?

#==============================================================================

# CRYSTAL DATA
_symmetry_cell_setting                 monoclinic
_symmetry_space_group_name_H-M        'P 1 21/a 1'
_symmetry_space_group_name_Hall       '-P 2yab'
_symmetry_Int_Tables_number            14
loop_
_symmetry_equiv_pos_site_id
_symmetry_equiv_pos_as_xyz
1   '+X,+Y,+Z'
2   '1/2-X,1/2+Y,-Z'
3   '-X,-Y,-Z'
4   '1/2+X,1/2-Y,+Z'

#------------------------------------------------------------------------------

_cell_length_a                         12.4564(6)
_cell_length_b                         14.3924(6)
_cell_length_c                         15.0107(8)
_cell_angle_alpha                      90.0000
_cell_angle_beta                       101.074(3)
_cell_angle_gamma                      90.0000
_cell_volume                           2641.0(2)
_cell_formula_units_Z                  4
_cell_measurement_reflns_used          8281
_cell_measurement_theta_min            6.8
_cell_measurement_theta_max            71.4
_cell_measurement_temperature          293.1

#------------------------------------------------------------------------------

_exptl_crystal_description            'Prism'
_exptl_crystal_colour                 'Colourless'
_exptl_crystal_size_max                0.42
_exptl_crystal_size_mid                0.20
_exptl_crystal_size_min                0.10
_exptl_crystal_density_diffrn          1.329
_exptl_crystal_density_meas            ?
_exptl_crystal_density_method         'not measured'
_exptl_crystal_F_000                   1096.00
_exptl_absorpt_coefficient_mu          2.325
_exptl_absorpt_correction_type         multi-scan
_exptl_absorpt_process_details         
;
    Higashi, T. (1995). Program for Absorption Correction.
    Rigaku Corporation, Tokyo, Japan.
;
_exptl_absorpt_correction_T_min        0.547
_exptl_absorpt_correction_T_max        0.798

#==============================================================================

# EXPERIMENTAL DATA

_diffrn_radiation_type                'Cu K\a'
_diffrn_radiation_wavelength           1.54187
_diffrn_measurement_device_type       'Rigaku RAXIS-RAPID'
_diffrn_measurement_method             \w
_diffrn_detector_area_resol_mean       10.00
_diffrn_reflns_number                  30606
_diffrn_reflns_av_R_equivalents        0.062
_diffrn_reflns_theta_max               71.87
_diffrn_measured_fraction_theta_max    0.982
_diffrn_reflns_theta_full              71.87
_diffrn_measured_fraction_theta_full   0.982
_diffrn_reflns_limit_h_min             -15
_diffrn_reflns_limit_h_max             15
_diffrn_reflns_limit_k_min             -17
_diffrn_reflns_limit_k_max             16
_diffrn_reflns_limit_l_min             -16
_diffrn_reflns_limit_l_max             18

#==============================================================================

# REFINEMENT DATA

_refine_special_details
;
    Refinement using reflections with F^2^ > 2.0 sigma(F^2^).
    The weighted R-factor(wR), goodness of fit (S) and R-factor (gt) are 
    based on F, with F set to zero for negative F. The threshold expression of
    F^2^ > 2.0 sigma(F^2^) is used only for calculating R-factor (gt).
;
_reflns_number_total                   5096
_reflns_number_gt                      17275
_reflns_threshold_expression           F^2^>2.0\s(F^2^)
_refine_ls_structure_factor_coef       F
_refine_ls_R_factor_gt                 0.0426
_refine_ls_wR_factor_ref               0.0522
_refine_ls_hydrogen_treatment          mixed
_refine_ls_number_reflns               17435
_refine_ls_number_parameters           403
_refine_ls_goodness_of_fit_ref         2.796
_refine_ls_weighting_scheme            unit
_refine_ls_weighting_details
'w = 1.0'
_refine_ls_shift/su_max                0.0006
_refine_diff_density_max               2.87
_refine_diff_density_min               -3.49
_refine_ls_extinction_method           none
_refine_ls_extinction_coef             ?

loop_
_atom_type_symbol
_atom_type_description
_atom_type_scat_dispersion_real
_atom_type_scat_dispersion_imag
_atom_type_scat_source
  'C' 'C'  0.018 0.009 
;
International Tables for Crystallography
(1992, Vol. C, Tables 4.2.6.8 and 6.1.1.4)
;
  'H' 'H'  0.000 0.000 
;
International Tables for Crystallography
(1992, Vol. C, Table 6.1.1.4)
;
  'Br' 'Br'  -0.676 1.280 
;
International Tables for Crystallography
(1992, Vol. C, Tables 4.2.6.8 and 6.1.1.4)
;
  'N' 'N'  0.031 0.018 
;
International Tables for Crystallography
(1992, Vol. C, Tables 4.2.6.8 and 6.1.1.4)
;
  'O' 'O'  0.049 0.032 
;
International Tables for Crystallography
(1992, Vol. C, Tables 4.2.6.8 and 6.1.1.4)
;

#==============================================================================

# ATOMIC COORDINATES AND THERMAL PARAMETERS

loop_
_atom_site_label
_atom_site_type_symbol
_atom_site_fract_x
_atom_site_fract_y
_atom_site_fract_z
_atom_site_U_iso_or_equiv
_atom_site_adp_type
_atom_site_occupancy
_atom_site_symmetry_multiplicity
_atom_site_calc_flag
_atom_site_refinement_flags
_atom_site_disorder_assembly
_atom_site_disorder_group
 Br(1) Br -0.03412(3) 0.32886(2) 1.01709(2) 0.05081(10) Uani 1.00 1 d . . .
 O(2) O -0.04299(17) 0.45575(13) 0.57686(13) 0.0618(8) Uani 1.00 1 d . . .
 N(3) N 0.2110(2) 0.39108(17) 0.93522(18) 0.0407(9) Uani 1.00 1 d . . .
 N(4) N 0.2254(2) 0.32298(18) 0.79435(19) 0.0526(9) Uani 1.00 1 d . . .
 N(5) N 0.0974(2) 0.37926(17) 0.66695(18) 0.0477(9) Uani 1.00 1 d . . .
 C(6) C 0.1282(2) 0.4487(2) 0.8956(2) 0.0380(10) Uani 1.00 1 d . . .
 C(7) C 0.1431(2) 0.62211(19) 0.7219(2) 0.0429(11) Uani 1.00 1 d . . .
 C(8) C 0.0941(2) 0.44531(18) 0.8055(2) 0.0334(9) Uani 1.00 1 d . . .
 C(9) C 0.0297(3) 0.5971(2) 0.7301(2) 0.0447(12) Uani 1.00 1 d . . .
 C(10) C 0.0505(2) 0.2397(2) 0.5733(2) 0.0488(12) Uani 1.00 1 d . . .
 C(11) C 0.2556(2) 0.3313(2) 0.8844(2) 0.0525(12) Uani 1.00 1 d . . .
 C(12) C 0.0058(2) 0.49261(19) 0.7408(2) 0.0374(10) Uani 1.00 1 d . . .
 C(13) C 0.3353(2) 0.4649(2) 1.06511(19) 0.0421(10) Uani 1.00 1 d . . .
 C(14) C 0.1430(2) 0.3804(2) 0.7574(2) 0.0433(11) Uani 1.00 1 d . . .
 C(15) C -0.0303(4) 0.0956(2) 0.6119(3) 0.120(2) Uani 1.00 1 d . . .
 C(16) C -0.1081(2) 0.4751(2) 0.7674(2) 0.0449(11) Uani 1.00 1 d . . .
 C(17) C 0.1820(3) 0.6047(2) 0.6450(2) 0.0612(14) Uani 1.00 1 d . . .
 C(18) C 0.2108(3) 0.6661(2) 0.7929(2) 0.0542(12) Uani 1.00 1 d . . .
 C(19) C -0.1385(3) 0.3727(2) 0.7606(3) 0.0642(16) Uani 1.00 1 d . . .
 C(20) C 0.3546(2) 0.6771(2) 0.7084(2) 0.0706(14) Uani 1.00 1 d . . .
 C(21) C 0.1286(3) 0.3183(2) 0.5978(2) 0.0591(14) Uani 1.00 1 d . . .
 C(22) C 0.4380(2) 0.4391(2) 1.1091(2) 0.0668(13) Uani 1.00 1 d . . .
 C(23) C 0.0124(2) 0.4435(2) 0.6506(2) 0.0457(12) Uani 1.00 1 d . . .
 C(24) C 0.2514(3) 0.3895(2) 1.0353(2) 0.0477(12) Uani 1.00 1 d . . .
 C(25) C 0.3128(3) 0.5590(2) 1.0529(2) 0.0717(15) Uani 1.00 1 d . . .
 C(26) C -0.2017(2) 0.5326(2) 0.7105(2) 0.0765(13) Uani 1.00 1 d . . .
 C(27) C 0.3160(3) 0.6945(2) 0.7868(2) 0.0715(14) Uani 1.00 1 d . . .
 C(28) C -0.0134(3) 0.2343(2) 0.4890(2) 0.0807(15) Uani 1.00 1 d . . .
 C(29) C 0.2858(4) 0.6325(2) 0.6370(3) 0.0719(17) Uani 1.00 1 d . . .
 C(30) C 0.3893(3) 0.6264(3) 1.0840(2) 0.0762(16) Uani 1.00 1 d . . .
 C(31) C 0.4888(3) 0.6005(3) 1.1294(2) 0.0691(16) Uani 1.00 1 d . . .
 C(32) C 0.0430(3) 0.1704(2) 0.6344(2) 0.0997(16) Uani 1.00 1 d . . .
 C(33) C -0.0939(3) 0.0905(2) 0.5284(3) 0.1013(19) Uani 1.00 1 d . . .
 C(34) C -0.0867(3) 0.1594(3) 0.4684(2) 0.1135(19) Uani 1.00 1 d . . .
 C(35) C 0.5155(2) 0.5086(2) 1.1419(2) 0.0863(15) Uani 1.00 1 d . . .
 H(1) H 0.319(2) 0.2985(16) 0.9197(17) 0.068(10) Uiso 1.00 1 c . . .
 H(2) H 0.0945(16) 0.4861(13) 0.9315(13) 0.011(6) Uiso 1.00 1 c . . .
 H(3) H 0.1353(16) 0.5787(14) 0.5952(13) 0.018(7) Uiso 1.00 1 c . . .
 H(4) H 0.184(2) 0.6876(18) 0.8465(17) 0.068(11) Uiso 1.00 1 c . . .
 H(5) H 0.309(2) 0.618(2) 0.587(2) 0.086(14) Uiso 1.00 1 c . . .
 H(6) H 0.204(2) 0.2920(18) 0.6104(17) 0.072(12) Uiso 1.00 1 c . . .
 H(7) H 0.131(2) 0.3576(17) 0.5413(17) 0.064(10) Uiso 1.00 1 c . . .
 H(8) H -0.0951(17) 0.4989(14) 0.8438(15) 0.051(8) Uiso 1.00 1 c . . .
 H(9) H -0.2058 0.5895 0.7418 0.092 Uiso 1.00 1 c R . .
 H(10) H -0.2698 0.5011 0.7037 0.092 Uiso 1.00 1 c R . .
 H(11) H -0.1856 0.5451 0.6523 0.092 Uiso 1.00 1 c R . .
 H(12) H -0.209(2) 0.3598(17) 0.7799(16) 0.060(10) Uiso 1.00 1 c . . .
 H(13) H -0.0891(18) 0.3357(16) 0.7905(14) 0.026(8) Uiso 1.00 1 c . . .
 H(14) H -0.144(2) 0.336(2) 0.6911(19) 0.099(12) Uiso 1.00 1 c . . .
 H(15) H 0.2868(18) 0.3185(16) 1.0522(15) 0.059(8) Uiso 1.00 1 c . . .
 H(16) H 0.1883(19) 0.3978(16) 1.0627(16) 0.047(10) Uiso 1.00 1 c . . .
 H(17) H 0.0060(17) 0.6237(14) 0.7738(13) 0.016(7) Uiso 1.00 1 c . . .
 H(18) H -0.0283(19) 0.6289(16) 0.6766(16) 0.057(9) Uiso 1.00 1 c . . .
 H(19) H -0.0345 0.0482 0.6552 0.140 Uiso 1.00 1 c R . .
 H(20) H 0.245(2) 0.5799(17) 1.0228(17) 0.060(10) Uiso 1.00 1 c . . .
 H(21) H 0.539(2) 0.6478(18) 1.1484(17) 0.067(11) Uiso 1.00 1 c . . .
 H(22) H 0.4264 0.6949 0.7028 0.087 Uiso 1.00 1 c R . .
 H(23) H 0.4558 0.3751 1.1171 0.076 Uiso 1.00 1 c R . .
 H(24) H 0.3607 0.7251 0.8365 0.083 Uiso 1.00 1 c R . .
 H(25) H 0.0878 0.1727 0.6932 0.113 Uiso 1.00 1 c R . .
 H(26) H -0.1440 0.0406 0.5133 0.118 Uiso 1.00 1 c R . .
 H(27) H 0.368(2) 0.694(2) 1.070(2) 0.120(16) Uiso 1.00 1 c . . .
 H(28) H -0.1315 0.1573 0.4096 0.127 Uiso 1.00 1 c R . .
 H(29) H -0.002(2) 0.304(2) 0.444(2) 0.170(16) Uiso 1.00 1 c . . .
 H(30) H 0.5866 0.4913 1.1726 0.097 Uiso 1.00 1 c R . .


loop_
_atom_site_aniso_label
_atom_site_aniso_U_11
_atom_site_aniso_U_22
_atom_site_aniso_U_33
_atom_site_aniso_U_12
_atom_site_aniso_U_13
_atom_site_aniso_U_23
 Br(1) 0.0464(2) 0.0479(2) 0.0561(2) 0.0005(2) 0.00463(16) -0.0020(2)
 O(2) 0.0765(18) 0.0625(15) 0.0409(14) -0.0020(13) -0.0029(13) 0.0059(12)
 N(3) 0.0352(17) 0.0397(17) 0.0457(19) -0.0050(13) 0.0037(14) 0.0007(14)
 N(4) 0.0525(19) 0.0500(17) 0.0555(19) 0.0055(15) 0.0112(15) -0.0039(16)
 N(5) 0.058(2) 0.0452(18) 0.0391(18) -0.0024(15) 0.0061(16) -0.0066(14)
 C(6) 0.037(2) 0.032(2) 0.043(2) 0.0035(16) 0.0043(18) -0.0018(17)
 C(7) 0.047(2) 0.0329(19) 0.046(2) -0.0081(17) 0.003(2) 0.0053(16)
 C(8) 0.037(2) 0.0238(17) 0.038(2) -0.0013(14) 0.0024(16) 0.0013(15)
 C(9) 0.055(2) 0.036(2) 0.042(2) 0.0058(19) 0.006(2) -0.0007(19)
 C(10) 0.064(2) 0.042(2) 0.042(2) -0.0002(19) 0.014(2) -0.0085(18)
 C(11) 0.037(2) 0.049(2) 0.067(2) 0.007(2) -0.004(2) 0.017(2)
 C(12) 0.043(2) 0.0279(18) 0.038(2) 0.0015(15) -0.0021(16) 0.0028(15)
 C(13) 0.037(2) 0.050(2) 0.039(2) 0.0011(19) 0.0040(16) 0.0025(17)
 C(14) 0.042(2) 0.037(2) 0.049(2) -0.0022(16) 0.0059(19) 0.0062(18)
 C(15) 0.190(5) 0.081(3) 0.079(3) -0.046(3) -0.001(3) 0.021(2)
 C(16) 0.036(2) 0.050(2) 0.044(2) 0.0033(18) -0.0038(18) 0.0069(18)
 C(17) 0.058(3) 0.069(2) 0.055(3) -0.027(2) 0.007(2) -0.006(2)
 C(18) 0.055(2) 0.051(2) 0.056(2) -0.006(2) 0.008(2) -0.006(2)
 C(19) 0.055(3) 0.051(2) 0.082(3) -0.012(2) 0.001(2) 0.018(2)
 C(20) 0.059(2) 0.061(2) 0.096(3) -0.002(2) 0.027(2) 0.008(2)
 C(21) 0.069(3) 0.062(2) 0.050(2) -0.005(2) 0.019(2) -0.014(2)
 C(22) 0.052(2) 0.048(2) 0.089(2) 0.007(2) -0.015(2) 0.009(2)
 C(23) 0.050(2) 0.041(2) 0.047(2) -0.0088(18) 0.010(2) 0.0066(19)
 C(24) 0.046(2) 0.055(2) 0.038(2) -0.005(2) -0.003(2) 0.0080(19)
 C(25) 0.043(2) 0.058(2) 0.103(3) 0.015(2) -0.013(2) 0.001(2)
 C(26) 0.044(2) 0.097(2) 0.088(2) -0.001(2) 0.010(2) 0.014(2)
 C(27) 0.068(3) 0.068(2) 0.070(2) -0.013(2) -0.007(2) -0.011(2)
 C(28) 0.116(3) 0.061(2) 0.053(2) -0.021(2) -0.013(2) -0.001(2)
 C(29) 0.102(4) 0.055(2) 0.064(3) -0.004(2) 0.030(3) -0.009(2)
 C(30) 0.060(3) 0.046(2) 0.116(3) -0.004(2) 0.002(2) -0.011(2)
 C(31) 0.062(3) 0.061(3) 0.085(3) -0.022(2) 0.016(2) -0.022(2)
 C(32) 0.139(3) 0.085(3) 0.059(2) -0.039(3) -0.023(2) 0.003(2)
 C(33) 0.130(4) 0.076(3) 0.087(3) -0.040(2) -0.004(3) -0.005(2)
 C(34) 0.149(4) 0.101(4) 0.066(3) -0.023(3) -0.040(2) -0.008(3)
 C(35) 0.051(2) 0.083(3) 0.109(3) -0.006(2) -0.027(2) 0.004(2)

#==============================================================================

_computing_data_collection            'PROCESS-AUTO'
_computing_cell_refinement            'PROCESS-AUTO'
_computing_data_reduction             'CrystalStructure'
_computing_structure_solution         'SIR92'
_computing_structure_refinement       'CRYSTALS'
_computing_publication_material       'CrystalStructure 3.7.0'
_computing_molecular_graphics          ?

#==============================================================================

# MOLECULAR GEOMETRY

_geom_special_details
;
    ENTER SPECIAL DETAILS OF THE MOLECULAR GEOMETRY
;


#==============================================================================

# Additional structures and associated data_? identifiers
# should be added at this point if there is more than one 
# structure analysis in the CIF.

#==============================================================================

#     End of CIF

#==============================================================================
